# Supplementary material for: Progression and Augmentation Therapy in PiSZ and PiZZ Alpha-1 Antitrypsin Deficiency: A Longitudinal Functional and Densitometric Study
Source: Biomolecules. 2025 Apr 17;15(4):599. doi: 10.3390/biom15040599 (PMC12024921; doi:10.3390/biom15040599)
Supplement: Supplementary file 1 [file biomolecules-15-00599-s001.zip]

Archive with 1 entries (1 files):
- Supplementary tables .pdf
